# Supplementary material for: An ENU-Mutagenesis Screen in the Mouse: Identification of Novel Developmental Gene Functions
Source: PLoS One. 2011 Apr 29;6(4):e19357. doi: 10.1371/journal.pone.0019357 (PMC3084836; doi:10.1371/journal.pone.0019357)
Supplement: Table S1 — A 192-genome wide SNP panel.Listing of SNPs used in the genome-wide panel. First column, arbitrary number for identification; second column, rs numbers allowing retrieval from common databases (e.g. http://www.ncbi.nlm.nih.gov/projects/SNP/snp_blastByOrg.cgi); third column (‘Chr’), chromosome number; fourth and fifth columns provide expected nucleotide for C57Bl/6 and FVB/N, respectively. (XLS) [file pone.0019357.s001.xls]

## Sheet: Sheet1
#	Rs. Number	Chr	C57Bl/6J	FVB
1	rs13475697	1	G	T
2	rs13475743	1	G	T
3	rs6272930	1	T	C
4	rs13475847	1	A	G
5	rs3158157	1	T	C
6	rs13475931	1	T	C
7	rs13475973	1	A	G
8	rs13476024	1	T	C
9	rs13476078	1	T	C
10	rs3022833	1	G	C
11	rs13476157	1	G	A
12	rs13476203	1	A	G
13	rs13476257	1	T	G
14	rs13476302	1	G	A
15	rs13476312	1	A	C
16	rs13476318	2	C	G
17	rs13476358	2	G	T
18	rs13459063	2	C	T
19	rs13476475	2	C	T
20	rs13476536	2	T	A
21	rs13476581	2	G	A
22	rs13476623	2	T	C
23	rs13476674	2	T	C
24	rs4223428	2	A	G
25	rs13476785	2	T	C
26	rs13476832	2	A	C
27	rs13476887	2	A	G
28	rs13476941	2	A	G
29	rs13476958	3	C	T
30	rs6168642	3	C	T
31	rs13477055	3	T	C
32	rs13477098	3	A	C
33	rs13477152	3	T	C
34	rs13477215	3	T	C
35	rs13477268	3	T	C
36	rs13459070	3	T	C
37	rs13477373	3	G	A
38	rs13477421	3	C	T
39	rs13477482	3	A	G
40	rs13477519	3	C	T
41	rs13477541	4	A	G
42	rs6163246	4	T	C
43	rs13477643	4	C	T
44	rs13477712	4	G	A
45	rs13477746	4	T	C
46	rs13477812	4	C	G
47	rs3090728	4	G	T
48	rs13477908	4	A	G
49	rs13477960	4	A	G
50	rs13478017	4	G	A
51	rs13478087	4	G	A
52	rs13478093	5	T	G
53	rs13478257	5	G	T
54	rs13478237	5	G	A
55	rs13478241	5	A	C
56	rs13478294	5	C	A
57	rs6257272	5	T	C
58	rs13478392	5	A	G
59	rs13478447	5	A	G
60	rs13478493	5	T	C
61	rs4225536	5	T	C
62	rs13478595	5	A	G
63	rs13459096	6	T	C
64	rs13478645	6	G	C
65	rs13478695	6	G	A
66	rs13478739	6	A	T
67	rs13478782	6	A	G
68	rs13478830	6	G	A
69	rs13478882	6	A	G
70	rs6292642	6	T	G
71	rs3724683	6	A	G
72	rs13479054	6	T	C
73	rs6328711	6	A	G
74	rs13479104	7	A	T
75	rs13479153	7	T	C
76	rs6206014	7	T	G
77	rs13479261	7	G	T
78	rs13479319	7	A	C
79	rs13479376	7	T	C
80	rs13479426	7	G	T
81	rs13479471	7	C	T
82	rs13479522	7	A	G
83	rs6216320	7	C	T
84	rs6361889	8	C	T
85	rs13479652	8	T	G
86	rs13479712	8	A	T
87	rs13479729	8	A	C
88	rs13479811	8	A	G
89	rs13479879	8	G	A
90	rs6356426	8	T	C
91	rs13479982	8	C	G
92	rs4227456	8	A	G
93	rs3024153	9	G	A
94	rs13480104	9	G	C
95	rs13480151	9	G	A
96	rs4227650	9	C	T
97	rs13480249	9	G	A
98	rs13480303	9	T	G
99	rs13480358	9	G	A
100	rs13480414	9	A	G
101	rs6304156	9	C	G
102	rs6279174	10	T	C
103	rs13459119	10	T	C
104	rs13480578	10	C	A
105	rs13480605	10	T	C
106	rs13480621	10	G	A
107	rs13480660	10	G	A
108	rs13480706	10	G	A
109	rs13480756	10	G	A
110	rs6160857	10	A	G
111	rs13480830	10	G	A
112	rs13480835	11	C	T
113	rs13480898	11	C	T
114	rs6280308	11	A	G
115	rs13481011	11	C	G
116	rs13481048	11	C	T
117	rs13481111	11	G	A
118	rs13481151	11	T	C
119	rs13481207	11	C	T
120	rs6280170	11	A	G
121	rs13481280	12	G	A
122	rs13481351	12	G	A
123	rs13481406	12	T	G
124	ts13481458	12	C	A
125	rs13481513	12	A	T
126	rs13481565	12	T	G
127	rs13481605	12	T	A
128	rs13481659	12	T	G
129	rs13481665	13	G	C
130	rs3023379	13	A	G
131	rs13459140	13	T	C
132	rs13481804	13	C	A
133	rs13481848	13	A	G
134	rs13481892	13	G	A
135	rs13481944	13	G	T
136	rs13482000	13	G	A
137	rs6412462	13	G	A
138	ts13482048	14	A	G
139	rs13482097	14	A	G
140	rs13482141	14	A	T
141	rs13482194	14	A	C
142	rs13482248	14	A	T
143	rs13482288	14	A	G
144	rs13482334	14	A	G
145	rs13482379	14	T	G
146	rs13482414	14	G	A
147	rs13482418	15	A	G
148	rs6404381	15	G	T
149	rs13482510	15	A	T
150	rs13482554	15	A	G
151	rs6256501	15	G	A
152	rs13459188	15	G	T
153	rs13482701	15	T	C
154	rs13482752	15	T	C
155	rs4152386	16	A	G
156	rs4165069	16	A	G
157	rs4171440	16	G	A
158	rs4182964	16	T	A
159	rs4193136	16	A	C
160	rs4208823	16	A	T
161	rs4217517	16	G	A
162	rs4221760	16	A	G
163	rs13482849	17	G	A
164	rs13482904	17	C	T
165	rs13482953	17	T	C
166	rs13483016	17	A	G
167	rs13483058	17	T	C
168	rs13483113	17	A	C
169	rs13483151	17	A	T
170	rs13483183	18	T	C
171	rs6181580	18	A	G
172	rs13483285	18	G	A
173	rs13483345	18	A	G
174	rs13483395	18	A	G
175	rs13483446	18	A	G
176	rs13483493	18	G	C
177	rs13483499	19	T	C
178	rs13483548	19	T	C
179	rs13483595	19	G	A
180	rs13483651	19	A	G
181	rs13459158	19	G	A
182	rs13483722	X	C	G
183	rs13483728	X	G	A
184	rs13483769	X	T	A
185	rs13483822	X	A	G
186	rs13483802	X	C	G
187	rs13483921	X	G	A
188	rs13483941	X	C	G
189	rs13484004	X	A	G
190	rs13484062	X	T	C
191	rs13459160	X	G	T
192	rs13484100	X	G	A
